# Supplementary material for: Meta-Analysis and Cost Comparison of Empirical versus Pre-Emptive Antifungal Strategies in Hematologic Malignancy Patients with High-Risk Febrile Neutropenia
Source: PLoS One. 2015 Nov 10;10(11):e0140930. doi: 10.1371/journal.pone.0140930 (PMC4640557; doi:10.1371/journal.pone.0140930)
Supplement: S1 Dataset — (XLSX) [file pone.0140930.s001.xlsx]

## Sheet: Original Data
Author	Year	Study Type	IFD Empiric	No IFD Empiric	IFD Pre-emptive	No IFD Pre-emptive	IFD Mortality Empiric	No IFD Mortality Empiric	IFD Mortality Pre-emptive	No IFD Mortality Pre-emptive	Mortality Empiric	No Mortality Empiric	Mortality Pre-emptive	No Mortality Pre-emptive	Drug Empiric	No Drug Empiric	Drug Pre-emptive	No Drug Pre-emptive
Morrissey	2013	randomized	5	117	23	95	6	116	5	113	8	114	12	106	39	83	18	100
Cordonnier	2009	randomized	4	146	13	130	0	150	3	140	4	146	7	136	92	58	56	87
Hebart	2009	randomized	17	190	16	180	10	197	7	189	34	173	32	164	76	131	112	84
Blennow	2010	randomized
Tan	2011	randomized	3	22	2	25									11	14	9	18
Aguilar-Guisado	2010	prospective	3	23	0	40	2	24	0	40	8	18	2	38
Oshima	2007	chart													13	0	4	56
Girmenia	2010	prospective													84	136	48	172
Maertens	2005	prospective													41	76	9	108
