# Supplementary material for: Meta-Analysis and Cost Comparison of Empirical versus Pre-Emptive Antifungal Strategies in Hematologic Malignancy Patients with High-Risk Febrile Neutropenia
Source: PLoS One. 2015 Nov 10;10(11):e0140930. doi: 10.1371/journal.pone.0140930 (PMC4640557; doi:10.1371/journal.pone.0140930)
Supplement: S1 Model — (XLS) [file pone.0140930.s003.xls]

## Sheet: Sheet1
SUPPLEMENTAL PLUG-IN MODEL
Clinical Parameters
Average Duration of Neutropenia (days)	18
IFD Detection Rate
Empirical Therapy	0.068
Pre-emptive Therapy	0.09996
Ratio of IFD detection	1.47
Antifungal Parameters
Ratio of Pre-IFD Diagnosis Antifungal Use	0.48
Ratio of Pre-IFD Diagnosis Antifungal Duration	0.64
Empiric Therapy Group
Proportion with Empiric Antifungal Use	0.503
Duration of empiric antifungal use (days)	7
Pre-emptive Therapy Group
Proportion with Empiric Antifungal Use	0.24144
Duration of empiric antifungal use (days)	4.48
Duration of Incident IFD Treatment (days)	84
Ratio of Incident IFD Treatment	1
Antifungal Costs ($/day)
Liposomal Amphotericin-B (L-AmB)	785
Micafungin (Mica)	224.4
Voriconazole (Vori)	48.74
Posaconazole (Posa)	172.24
Pre-IFD Diagnosis Empiric Therapy (90% Mica, 5% Vori, 5% L-AmB)	243.647
Incident IFD Treatment (95% Vori, 5% Posa, 5% L-AmB, 5% Mica)	100.511
Pre-IFD Diagnosis Antifungal Cost
Empirical Therapy Group	857.881
Pre-emptive Therapy Group	263.541
Cost difference	-594.34
Incident IFD Antifungal Cost
Empirical Therapy Group	574.119
Pre-emptive Therapy Group	843.955
Cost difference	269.836
Diagnostic Parameters
Diagnostic Costs
Chest CT Scan ($)	414
Galactomannan Test ($)	133
# Chest CTs in Empirical Therapy (per neutropenic episode)	1
# Chest CTs in Pre-emptive therapy (per neutropenic episode)	1
# Galactomannan Tests in Empirical Therapy Group (per week)	2
# Galactomannan Tests in Pre-emptive Therapy Group (per week)	2
Diagnostic Costs
Empirical Therapy Group ($)	946
Pre-emptive Therapy Group ($)	946
Cost difference	0
Cost During Pre-IFD Diagnosis Period (Drug & Diagnostic)
Empirical Therapy	1803.88
Pre-emptive Therapy	1209.54
Cost difference	-594.34
Total Costs
Empirical Therapy	2378
Pre-emptive Therapy	2053.5
Cost difference	-324.504
